# Supplementary material for: Source Attribution of Human Campylobacter Isolates by MLST and Fla-Typing and Association of Genotypes with Quinolone Resistance
Source: PLoS One. 2013 Nov 14;8(11):e81796. doi: 10.1371/journal.pone.0081796 (PMC3828285; doi:10.1371/journal.pone.0081796)
Supplement: Table S2 — Campylobacter jejuni and Campylobacter coli strains included in the study. Individual information on species, host, genotype year of isolation is given. (XLSX) [file pone.0081796.s002.xlsx]

## Sheet: Table S2
Isolates in the main analysis										Cattle isolates for the additional analysis
SPECIES	Source	Clonal Complex	SEQ TYPE	flaB	quinolone	year				SPECIES	Source	Clonal Complex	SEQ TYPE	year
C. jejuni	Dog	45	45	8	S	2002	healthy			C. jejuni	Cattle	61	61	2001/2
C. jejuni	Dog	45	45	307	S	2002	healthy			C. jejuni	Cattle	354	2288	2001/2
C. jejuni	Dog	21	21	103	S	2002	healthy			C. jejuni	Cattle	ND	464	2001/2
C. jejuni	Dog	353	353	45	S	2002	healthy			C. jejuni	Cattle	21	1519	2001/2
C. jejuni	Dog	206	122	47	S	2002	healthy			C. jejuni	Cattle	21	141	2001/2
C. jejuni	Dog	206	122	395	S	2002	healthy			C. jejuni	Cattle	206	572	2001/2
C. jejuni	Dog	607	607	14	S	2002	healthy			C. jejuni	Cattle	22	22	2001/2
C. jejuni	Dog	22	3361	309	S	2002	healthy			C. jejuni	Cattle	45	45	2001/2
C. jejuni	Dog	ND	1911	350	S	2002	healthy			C. jejuni	Cattle	45	45	2001/2
C. jejuni	Dog	ND	586	402	S	2002	healthy			C. jejuni	Cattle	48	48	2001/2
C. jejuni	Dog	21	21	198	S	2002	healthy			C. jejuni	Cattle	21	21	2001/2
C. jejuni	Dog	206	572	96	S	2002	healthy			C. jejuni	Cattle	21	50	2001/2
C. jejuni	Dog	42	42	177	S	2002	healthy			C. jejuni	Cattle	21	21	2001/2
C. jejuni	Dog	45	137	441	S	2002	healthy			C. jejuni	Cattle	48	475	2001/2
C. jejuni	Dog	21	917	96	S	2002	healthy			C. jejuni	Cattle	206	3335	2001/2
C. jejuni	Dog	21	47	67	S	2002	healthy			C. jejuni	Cattle	52	52	2001/2
C. jejuni	Dog	21	21	103	R	2003	healthy			C. jejuni	Cattle	607	607	2001/2
C. jejuni	Dog	45	137	441	S	2003	healthy			C. jejuni	Cattle	257	257	2001/2
C. jejuni	Dog	52	775	57	R	2003	healthy			C. jejuni	Cattle	443	51	2001/2
C. jejuni	Dog	22	22	442	R	2003	healthy			C. jejuni	Cattle	206	122	2001/2
C. jejuni	Dog	607	607	14	S	2003	healthy			C. jejuni	Cattle	607	3324	2001/2
C. jejuni	Dog	48	48	103	S	2003	healthy			C. jejuni	Cattle	61	61	2001/2
C. jejuni	Dog	443	51	21	S	2003	healthy			C. jejuni	Cattle	21	21	2001/2
C. jejuni	Dog	48	475	105	S	2003	diarrheic
C. jejuni	Dog	ND	1080	473	S	2003	diarrheic
C. jejuni	Dog	206	122	395	S	2003	diarrheic
C. jejuni	Dog	358	6189	787	S	2003	diarrheic
C. jejuni	Dog	283	383	177	S	2003	diarrheic
C. jejuni	Dog	41	6192	1256	S	2003	diarrheic
C. jejuni	Dog	48	48	103	S	2003	diarrheic
C. jejuni	Dog	206	572	96	S	2003	diarrheic
C. jejuni	Dog	658	1395	5	S	2004	diarrheic
C. jejuni	Dog	ND	6190	402	S	2004	diarrheic
C. jejuni	Dog	353	400	67	S	2004	diarrheic
C. jejuni	Dog	443	51	21	R	2004	diarrheic
C. jejuni	Dog	21	53	103	S	2004	diarrheic
C. jejuni	Dog	48	48	103	S	2004	diarrheic
C. jejuni	Dog	658	1967	5	S	2004	diarrheic
C. jejuni	Dog	45	45	22	S	2005	diarrheic
C. jejuni	Dog	45	45	8	S	2006	diarrheic
C. jejuni	Dog	21	21	414	S	2006	diarrheic
C. jejuni	Dog	508	132	26	S	2006	diarrheic
C. jejuni	Dog	ND	448	1514	S	2006	diarrheic
C. jejuni	Dog	21	21	103	S	2007	diarrheic
C. jejuni	Dog	403	403	51	R	2007	diarrheic
C. jejuni	Dog	ND	441	34	R	2007	diarrheic
C. jejuni	Dog	206	122	395	S	2007	diarrheic
C. jejuni	Dog	45	2219	32	S	2007	diarrheic
C. jejuni	Dog	354	878	34	R	2007	diarrheic
C. jejuni	Dog	ND	586	402	S	2007	diarrheic
C. jejuni	Dog	658	658	5	S	2007	diarrheic
C. jejuni	Dog	21	883	103	R	2008	diarrheic
C. jejuni	Dog	21	262	137	S	2008	diarrheic
C. jejuni	Dog	21	50	36	S	2008	diarrheic
C. jejuni	Dog	ND	586	402	R	2008	diarrheic
C. jejuni	Dog	48	48	103	S	2008	diarrheic
C. jejuni	Dog	45	45	31	S	2008	diarrheic
C. jejuni	Dog	607	607	36	S	2008	diarrheic
C. jejuni	Dog	353	353	45	S	2008	diarrheic
C. jejuni	Dog	403	1775	51	S	2008	diarrheic
C. jejuni	Dog	48	48	103	S	2008	diarrheic
C. jejuni	Dog	48	48	103	S	2008	diarrheic
C. jejuni	Dog	ND	586	402	S	2009	diarrheic
C. jejuni	Dog	48	48	103	S	2009	diarrheic
C. jejuni	Dog	45	45	307	S	2009	diarrheic
C. jejuni	Dog	48	475	105	S	2009	diarrheic
C. jejuni	Dog	48	48	103	S	2009	diarrheic
C. jejuni	Dog	45	45	463	S	2009	diarrheic
C. jejuni	Dog	283	267	177	S	2009	diarrheic
C. jejuni	Dog	45	45	506	S	2009	diarrheic
C. jejuni	Dog	22	22	442	S	2009	diarrheic
C. jejuni	Dog	45	6193	307	S	2009	diarrheic
C. jejuni	Dog	607	904	34	R	2009	diarrheic
C. jejuni	Dog	354	1073	208	S	2009	diarrheic
C. jejuni	Dog	22	22	442	S	2009	diarrheic
C. jejuni	Dog	677	677	864	S	2009	diarrheic
C. jejuni	Dog	45	137	441	S	2009	diarrheic
C. jejuni	Dog	22	22	442	S	2009	diarrheic
C. jejuni	Dog	206	572	260	R	2009	diarrheic
C. jejuni	Dog	574	305	57	R	2009	diarrheic
C. jejuni	Dog	42	42	177	S	2009	diarrheic
C. jejuni	Dog	48	918	1123	S	2009	diarrheic
C. jejuni	Dog	21	262	137	S	2009	diarrheic
C. jejuni	Dog	21	917	96	S	2009	diarrheic
C. jejuni	Dog	45	418	307	S	2009	diarrheic
C. jejuni	Dog	658	658	5	S	2009	diarrheic
C. jejuni	Dog	61	61	1179	S	2009	diarrheic
C. jejuni	Dog	ND	2258	402	S	2010	diarrheic
C. jejuni	Dog	206	122	395	S	2010	diarrheic
C. jejuni	Dog	45	45	66	S	2010	diarrheic
C. jejuni	Dog	21	21	103	S	2010	diarrheic
C. jejuni	Dog	45	45	22	S	2010	diarrheic
C. jejuni	Dog	45	418	307	S	2010	diarrheic
C. jejuni	Dog	21	21	103	S	2010	diarrheic
C. jejuni	Dog	21	50	103	R	2010	diarrheic
C. jejuni	Dog	ND	441	34	R	2010	diarrheic
C. jejuni	Dog	61	61	1179	R	2010	diarrheic
C. jejuni	Dog	48	475	105	S	2010	diarrheic
C. jejuni	Dog	677	677	864	S	2010	diarrheic
C. jejuni	Dog	48	48	103	S	2010	diarrheic
C. jejuni	Dog	45	45	463	S	2010	diarrheic
C. jejuni	Dog	22	22	442	S	2010	diarrheic
C. jejuni	Dog	48	48	103	S	2010	diarrheic
C. jejuni	Dog	257	257	16	S	2010	diarrheic
C. jejuni	Dog	48	48	103	R	2010	diarrheic
C. jejuni	Dog	ND	881	321	R	2010	diarrheic
C. jejuni	Dog	ND	586	402	S	2010	diarrheic
C. jejuni	Dog	22	22	309	S	2010	diarrheic
C. jejuni	Dog	677	677	864	S	2010	diarrheic
C. jejuni	Dog	21	21	103	S	2011	diarrheic
C. jejuni	Dog	22	1947	442	R	2011	diarrheic
C. jejuni	Dog	22	22	442	S	2011	diarrheic
C. jejuni	Dog	48	48	103	S	2011	diarrheic
C. jejuni	Dog	ND	995	787	S	2011	diarrheic
C. jejuni	Dog	45	45	463	S	2011	diarrheic
C. jejuni	Dog	658	2180	402	R	2011	diarrheic
C. jejuni	Dog	658	1044	5	S	2011	diarrheic
C. jejuni	Dog	48	48	8	S	2011	diarrheic
C. jejuni	Dog	ND	3573	22	R	2011	diarrheic
C. jejuni	Dog	45	137	36	S	2011	diarrheic
C. jejuni	Dog	45	233	22	S	2011	diarrheic
C. jejuni	Dog	52	775	57	R	2011	diarrheic
C. jejuni	Dog	48	48	36	R	2012	diarrheic
C. jejuni	Dog	21	19	36	R	2012	diarrheic
C. jejuni	Dog	48	918	1123	R	2012	diarrheic
C. jejuni	Dog	443	6194	21	S	2012	diarrheic
C. jejuni	Dog	21	148	36	R	2012	diarrheic
C. jejuni	Dog	21	19	53	S	2012	diarrheic
C. jejuni	Dog	22	22	309	S	2012	diarrheic
C. jejuni	Dog	45	45	8	S	2012	diarrheic
C. jejuni	Dog	21	883	103	S	2012	diarrheic
C. jejuni	Dog	48	475	105	S	2012	diarrheic
C. jejuni	Dog	48	48	103	S	2012	diarrheic
C. jejuni	Dog	45	45	8	S	2012	diarrheic
C. jejuni	Dog	48	475	105	S	2012	diarrheic
C. jejuni	Dog	21	883	103	S	2012	diarrheic
C. jejuni	Dog	45	45	463	S	2012	diarrheic
C. jejuni	Dog	45	45	8	S	2012	diarrheic
C. jejuni	Dog	21	50	103	R	2012	diarrheic
C. jejuni	Dog	21	50	429	R	2012	diarrheic
C. jejuni	Dog	353	353	45	S	2012	healthy
C. jejuni	Dog	21	21	103	S	2012	healthy
C. jejuni	Dog	21	21	103	S	2012	healthy
C. jejuni	Dog	ND	441	34	R	2012	healthy
C. jejuni	Dog	52	52	57	R	2012	healthy
C. jejuni	Dog	354	1073	208	S	2012	healthy
C. jejuni	Dog	ND	441	34	R	2012	healthy
C. jejuni	Dog	ND	6191	45	R	2012	healthy
C. jejuni	Dog	354	1073	208	S	2012	healthy
C. jejuni	Dog	257	257	301	S	2012	healthy
C. jejuni	Dog	21	917	96	S	2012	healthy
C. jejuni	Dog	42	42	177	S	2012	healthy
C. jejuni	Dog	21	21	414	S	2012	healthy
C. jejuni	Dog	42	42	301	S	2012	healthy
C. jejuni	Dog	48	48	8	S	2012	healthy
C. jejuni	Dog	ND	441	34	R	2012	healthy
C. jejuni	Dog	403	1775	51	S	2012	healthy
C. jejuni	Dog	48	48	103	S	2012	healthy
C. jejuni	Dog	ND	441	34	R	2012	healthy
C. jejuni	Human	206	122	395	S	2004
C. jejuni	Human	45	45	21	S	2004
C. jejuni	Human	21	21	198	R	2004
C. jejuni	Human	ND	4282	222	R	2004
C. jejuni	Human	ND	6260	96	S	2004
C. jejuni	Human	45	137	441	S	2004
C. jejuni	Human	206	122	395	S	2004
C. jejuni	Human	21	21	103	R	2004
C. jejuni	Human	21	21	103	R	2004
C. jejuni	Human	353	353	54	S	2004
C. jejuni	Human	45	45	21	S	2004
C. jejuni	Human	353	3515	45	S	2004
C. jejuni	Human	21	21	103	R	2004
C. jejuni	Human	353	405	45	R	2004
C. jejuni	Human	21	50	36	S	2004
C. jejuni	Human	353	82	471	R	2004
C. jejuni	Human	354	878	34	R	2004
C. jejuni	Human	658	657	5	R	2004
C. jejuni	Human	353	363	114	S	2004
C. jejuni	Human	21	21	103	S	2004
C. jejuni	Human	206	572	260	R	2004
C. jejuni	Human	1034	1956	505	S	2004
C. jejuni	Human	ND	6261	36	R	2004
C. jejuni	Human	21	50	36	S	2004
C. jejuni	Human	206	572	260	R	2005
C. jejuni	Human	21	19	36	R	2005
C. jejuni	Human	21	21	103	R	2005
C. jejuni	Human	45	45	8	S	2005
C. jejuni	Human	21	21	198	R	2006
C. jejuni	Human	21	21	36	R	2006
C. jejuni	Human	45	137	441	R	2006
C. jejuni	Human	49	49	11	R	2006
C. jejuni	Human	353	2076	no_flaB	R	2006
C. jejuni	Human	21	262	137	S	2006
C. jejuni	Human	45	45	22	S	2006
C. jejuni	Human	21	21	501	R	2006
C. jejuni	Human	ND	586	402	S	2006
C. jejuni	Human	283	267	177	R	2006
C. jejuni	Human	22	22	442	S	2006
C. jejuni	Human	283	383	177	S	2006
C. jejuni	Human	21	21	103	S	2006
C. jejuni	Human	48	48	103	S	2006
C. jejuni	Human	354	1073	208	S	2006
C. jejuni	Human	21	21	103	S	2006
C. jejuni	Human	574	3015	1628	S	2006
C. jejuni	Human	21	21	198	R	2006
C. jejuni	Human	353	400	67	S	2006
C. jejuni	Human	21	21	198	R	2006
C. jejuni	Human	206	572	96	R	2006
C. jejuni	Human	48	48	103	S	2006
C. jejuni	Human	48	48	103	S	2006
C. jejuni	Human	21	336	103	S	2006
C. jejuni	Human	48	48	103	S	2006
C. jejuni	Human	21	336	103	S	2006
C. jejuni	Human	ND	2081	67	R	2006
C. jejuni	Human	206	122	47	S	2006
C. jejuni	Human	21	50	36	S	2006
C. jejuni	Human	206	572	96	R	2006
C. jejuni	Human	21	50	36	S	2006
C. jejuni	Human	21	21	103	S	2006
C. jejuni	Human	283	267	177	S	2006
C. jejuni	Human	21	50	431	S	2006
C. jejuni	Human	22	22	442	S	2006
C. jejuni	Human	48	48	103	R	2006
C. jejuni	Human	48	48	103	S	2006
C. jejuni	Human	48	48	103	S	2006
C. jejuni	Human	206	122	395	S	2006
C. jejuni	Human	1275	3925	273	S	2006
C. jejuni	Human	22	22	442	S	2006
C. jejuni	Human	257	257	301	S	2006
C. jejuni	Human	21	21	198	R	2006
C. jejuni	Human	21	50	103	S	2006
C. jejuni	Human	ND	586	402	S	2006
C. jejuni	Human	21	50	429	S	2006
C. jejuni	Human	ND	464	54	R	2006
C. jejuni	Human	21	21	198	R	2006
C. jejuni	Human	48	48	103	S	2006
C. jejuni	Human	21	141	103	S	2006
C. jejuni	Human	21	3926	66	S	2006
C. jejuni	Human	257	824	34	R	2006
C. jejuni	Human	48	48	103	S	2006
C. jejuni	Human	48	48	103	R	2006
C. jejuni	Human	48	48	103	S	2006
C. jejuni	Human	21	21	198	R	2006
C. jejuni	Human	21	760	36	R	2006
C. jejuni	Human	353	353	45	S	2006
C. jejuni	Human	21	21	103	S	2006
C. jejuni	Human	354	878	34	R	2006
C. jejuni	Human	21	50	103	S	2006
C. jejuni	Human	21	50	103	R	2008
C. jejuni	Human	206	572	96	R	2008
C. jejuni	Human	21	21	414	S	2008
C. jejuni	Human	48	48	103	S	2008
C. jejuni	Human	52	52	57	S	2008
C. jejuni	Human	ND	4370	67	R	2008
C. jejuni	Human	21	50	431	R	2008
C. jejuni	Human	443	51	21	R	2008
C. jejuni	Human	48	48	103	R	2008
C. jejuni	Human	48	48	103	S	2008
C. jejuni	Human	257	929	16	R	2008
C. jejuni	Human	257	257	301	R	2008
C. jejuni	Human	21	53	103	S	2008
C. jejuni	Human	21	50	36	R	2008
C. jejuni	Human	257	257	301	R	2008
C. jejuni	Human	22	22	442	S	2008
C. jejuni	Human	658	658	5	S	2008
C. jejuni	Human	354	1073	208	S	2008
C. jejuni	Human	257	257	16	S	2008
C. jejuni	Human	48	48	36	S	2008
C. jejuni	Human	52	775	57	R	2008
C. jejuni	Human	353	2849	96	R	2008
C. jejuni	Human	21	21	103	R	2008
C. jejuni	Human	21	21	198	R	2008
C. jejuni	Human	48	48	36	S	2008
C. jejuni	Human	21	50	36	S	2008
C. jejuni	Human	257	257	16	R	2008
C. jejuni	Human	ND	4372	96	S	2008
C. jejuni	Human	206	572	96	R	2008
C. jejuni	Human	48	48	103	S	2008
C. jejuni	Human	257	257	16	R	2008
C. jejuni	Human	45	45	31	S	2008
C. jejuni	Human	48	48	103	S	2008
C. jejuni	Human	257	257	16	R	2008
C. jejuni	Human	206	122	395	S	2008
C. jejuni	Human	48	48	103	S	2008
C. jejuni	Human	206	122	395	S	2008
C. jejuni	Human	257	257	16	S	2008
C. jejuni	Human	257	257	16	S	2008
C. jejuni	Human	21	50	36	S	2008
C. jejuni	Human	21	50	36	S	2008
C. jejuni	Human	21	50	103	R	2008
C. jejuni	Human	1034	1709	1257	R	2008
C. jejuni	Human	61	61	1179	S	2008
C. jejuni	Human	257	257	16	S	2008
C. jejuni	Human	48	48	103	S	2008
C. jejuni	Human	48	48	103	S	2008
C. jejuni	Human	48	48	103	S	2008
C. jejuni	Human	21	21	36	R	2008
C. jejuni	Human	21	21	198	R	2008
C. jejuni	Human	52	52	57	S	2008
C. jejuni	Human	42	42	177	S	2008
C. jejuni	Human	257	257	16	S	2008
C. jejuni	Human	206	122	47	S	2008
C. jejuni	Human	206	572	96	R	2008
C. jejuni	Human	21	3988	103	S	2008
C. jejuni	Human	21	50	138	S	2008
C. jejuni	Human	ND	881	67	R	2008
C. jejuni	Human	ND	586	402	S	2008
C. jejuni	Human	ND	4370	67	R	2008
C. jejuni	Human	257	257	301	S	2008
C. jejuni	Human	257	257	16	S	2008
C. jejuni	Human	ND	4373	320	R	2008
C. jejuni	Human	61	61	1179	S	2008
C. jejuni	Human	257	257	16	R	2008
C. jejuni	Human	21	883	103	R	2008
C. jejuni	Human	257	257	301	S	2008
C. jejuni	Human	22	22	309	S	2008
C. jejuni	Human	21	21	414	S	2008
C. jejuni	Human	21	21	103	R	2008
C. jejuni	Human	257	257	301	S	2008
C. jejuni	Human	48	48	103	R	2008
C. jejuni	Human	206	122	47	S	2008
C. jejuni	Human	257	257	301	S	2008
C. jejuni	Human	21	21	103	S	2008
C. jejuni	Human	49	49	11	R	2008
C. jejuni	Human	21	50	36	R	2008
C. jejuni	Human	257	257	301	S	2008
C. jejuni	Human	21	21	198	S	2008
C. jejuni	Human	257	257	16	S	2008
C. jejuni	Human	21	50	103	R	2008
C. jejuni	Human	257	257	16	S	2008
C. jejuni	Human	607	3963	103	S	2008
C. jejuni	Human	21	50	36	S	2008
C. jejuni	Human	48	48	103	S	2008
C. jejuni	Human	353	524	96	R	2008
C. jejuni	Human	ND	441	34	R	2008
C. jejuni	Human	354	878	34	R	2008
C. jejuni	Human	48	48	103	S	2008
C. jejuni	Human	48	48	103	S	2008
C. jejuni	Human	21	21	198	R	2008
C. jejuni	Human	21	21	103	S	2008
C. jejuni	Human	ND	4374	100	R	2008
C. jejuni	Human	21	21	103	S	2008
C. jejuni	Human	ND	2274	1248	R	2008
C. jejuni	Human	257	257	16	S	2008
C. jejuni	Human	21	21	103	S	2008
C. jejuni	Human	21	21	103	R	2008
C. jejuni	Human	257	257	16	S	2008
C. jejuni	Human	48	48	103	S	2008
C. jejuni	Human	257	257	16	S	2008
C. jejuni	Human	21	21	198	S	2008
C. jejuni	Human	206	122	47	S	2008
C. jejuni	Human	ND	586	402	S	2008
C. jejuni	Human	257	257	16	S	2008
C. jejuni	Human	21	50	350	S	2008
C. jejuni	Human	21	21	103	S	2008
C. jejuni	Human	353	2076	429	R	2008
C. jejuni	Human	354	878	34	R	2008
C. jejuni	Human	354	354	222	S	2008
C. jejuni	Human	21	883	409	R	2008
C. jejuni	Human	206	122	47	S	2008
C. jejuni	Human	257	257	16	S	2008
C. jejuni	Human	ND	4371	431	R	2008
C. jejuni	Human	257	257	301	S	2008
C. jejuni	Human	257	257	301	S	2008
C. jejuni	Human	206	122	47	S	2008
C. jejuni	Human	21	262	137	S	2008
C. jejuni	Human	353	2801	320	R	2008
C. jejuni	Human	ND	4371	431	R	2008
C. jejuni	Human	257	257	16	S	2008
C. jejuni	Human	21	21	198	R	2008
C. jejuni	Human	21	50	138	S	2008
C. jejuni	Human	206	572	47	R	2008
C. jejuni	Human	206	572	260	S	2008
C. jejuni	Human	443	51	21	R	2008
C. jejuni	Human	ND	4375	177	S	2008
C. jejuni	Human	21	21	103	S	2008
C. jejuni	Human	354	1073	208	S	2008
C. jejuni	Human	ND	2809	112	R	2008
C. jejuni	Human	22	1947	442	R	2008
C. jejuni	Human	206	122	47	S	2008
C. jejuni	Human	21	21	103	S	2008
C. jejuni	Human	21	21	103	S	2008
C. jejuni	Human	257	257	16	S	2008
C. jejuni	Human	21	21	103	S	2008
C. jejuni	Human	21	21	198	S	2009
C. jejuni	Human	658	657	5	R	2009
C. jejuni	Human	48	48	103	R	2009
C. jejuni	Human	21	50	36	S	2009
C. jejuni	Human	21	21	198	R	2009
C. jejuni	Human	257	257	16	S	2009
C. jejuni	Human	677	677	864	S	2009
C. jejuni	Human	48	48	103	S	2009
C. jejuni	Human	353	5	96	R	2009
C. jejuni	Human	354	5098	34	R	2009
C. jejuni	Human	21	21	103	S	2009
C. jejuni	Human	21	19	53	S	2009
C. jejuni	Human	607	3963	103	S	2009
C. jejuni	Human	353	4370	1535	R	2009
C. jejuni	Human	21	21	371	S	2009
C.jejuni	Human	257	257	16	S	2009
C.jejuni	Human	21	21	103	S	2009
C. jejuni	Human	460	989	34	R	2009
C. jejuni	Human	48	48	103	S	2009
C. jejuni	Human	48	48	103	S	2009
C. jejuni	Human	48	48	103	S	2009
C. jejuni	Human	446	446	222	R	2009
C. jejuni	Human	48	48	103	S	2009
C. jejuni	Human	ND	1367	1513	S	2009
C. jejuni	Human	206	122	395	R	2009
C. jejuni	Human	21	262	137	S	2009
C. jejuni	Human	48	48	103	S	2009
C. jejuni	Human	21	21	414	S	2009
C. jejuni	Human	21	21	8	R	2009
C. jejuni	Human	206	572	47	R	2009
C. jejuni	Human	257	257	16	S	2009
C. jejuni	Human	48	48	103	S	2009
C. jejuni	Human	ND	448	1514	S	2009
C. jejuni	Human	21	50	36	S	2009
C. jejuni	Human	21	21	103	S	2009
C. jejuni	Human	48	48	103	S	2009
C. jejuni	Human	257	257	16	S	2009
C. jejuni	Human	48	48	103	S	2009
C. jejuni	Human	21	1519	34	R	2009
C. jejuni	Human	21	50	103	R	2009
C. jejuni	Human	21	50	36	S	2009
C. jejuni	Human	ND	441	34	R	2009
C. jejuni	Human	21	21	103	S	2009
C. jejuni	Human	21	21	198	R	2009
C. jejuni	Human	21	19	53	S	2009
C. jejuni	Human	21	21	198	R	2009
C. jejuni	Human	48	48	103	R	2009
C. jejuni	Human	257	257	16	S	2009
C. jejuni	Human	21	21	414	S	2009
C. jejuni	Human	607	3963	103	S	2009
C. jejuni	Human	21	21	414	S	2009
C. jejuni	Human	257	257	16	R	2009
C. jejuni	Human	257	257	301	S	2009
C. jejuni	Human	21	21	487	R	2009
C. jejuni	Human	21	21	414	S	2009
C. jejuni	Human	283	383	177	S	2009
C. jejuni	Human	21	19	36	R	2009
C. jejuni	Human	21	21	198	R	2009
C. jejuni	Human	21	50	36	S	2009
C. jejuni	Human	206	122	395	S	2009
C. jejuni	Human	48	48	198	S	2009
C. jejuni	Human	45	45	15	S	2009
C. jejuni	Human	353	5	96	R	2009
C. jejuni	Human	21	21	103	S	2009
C. jejuni	Human	354	878	34	R	2009
C. jejuni	Human	353	353	45	S	2009
C. jejuni	Human	21	21	198	R	2009
C. jejuni	Human	21	50	103	R	2009
C. jejuni	Human	21	21	103	S	2009
C. jejuni	Human	677	677	864	S	2009
C. jejuni	Human	21	21	103	R	2009
C. jejuni	Human	21	21	103	S	2009
C. jejuni	Human	257	257	16	S	2009
C. jejuni	Human	21	21	198	R	2009
C. jejuni	Human	206	572	47	R	2009
C. jejuni	Human	48	48	103	S	2009
C. jejuni	Human	21	19	36	R	2009
C. jejuni	Human	21	21	414	S	2009
C. jejuni	Human	21	21	103	S	2009
C. jejuni	Human	607	3963	103	S	2009
C. jejuni	Human	ND	5101	1518	S	2009
C. jejuni	Human	61	61	1179	S	2009
C. jejuni	Human	22	22	442	S	2009
C. jejuni	Human	607	3963	1519	S	2009
C. jejuni	Human	21	21	198	R	2009
C. jejuni	Human	21	21	1520	S	2009
C. jejuni	Human	21	262	137	S	2009
C. jejuni	Human	ND	464	45	R	2009
C. jejuni	Human	48	48	103	S	2009
C. jejuni	Human	21	21	198	R	2009
C. jejuni	Human	21	21	103	S	2009
C. jejuni	Human	353	2849	96	R	2009
C. jejuni	Human	52	52	57	R	2009
C. jejuni	Human	48	48	103	S	2009
C. jejuni	Human	48	48	103	S	2009
C. jejuni	Human	21	50	103	R	2009
C. jejuni	Human	ND	5102	260	R	2009
C. jejuni	Human	ND	464	103	R	2009
C. jejuni	Human	257	2254	16	R	2009
C. jejuni	Human	21	21	103	S	2009
C. jejuni	Human	206	227	47	R	2009
C. jejuni	Human	22	22	442	S	2009
C. jejuni	Human	21	262	137	S	2009
C. jejuni	Human	48	48	103	S	2009
C. jejuni	Human	22	22	442	S	2009
C. jejuni	Human	45	45	307	S	2009
C. jejuni	Human	ND	464	103	R	2009
C. jejuni	Human	48	48	105	S	2009
C. jejuni	Human	257	257	301	S	2009
C. jejuni	Human	21	50	103	R	2009
C. jejuni	Human	ND	464	1522	R	2009
C. jejuni	Human	206	122	47	S	2009
C. jejuni	Human	607	3963	103	S	2009
C. jejuni	Human	21	21	103	R	2009
C. jejuni	Human	48	48	103	S	2009
C. jejuni	Human	353	2849	96	R	2009
C. jejuni	Human	ND	4374	208	R	2009
C. jejuni	Human	21	21	103	R	2009
C. jejuni	Human	21	262	137	S	2009
C. jejuni	Human	21	262	137	S	2009
C. jejuni	Human	21	21	198	R	2009
C. jejuni	Human	21	21	198	S	2009
C. jejuni	Human	257	257	16	S	2009
C. jejuni	Human	443	51	21	R	2009
C. jejuni	Human	353	356	114	S	2009
C. jejuni	Human	283	383	177	S	2009
C. jejuni	Human	21	50	103	R	2009
C. jejuni	Human	21	21	103	R	2009
C. jejuni	Human	ND	441	34	R	2009
C. jejuni	Human	443	51	21	S	2009
C. jejuni	Human	22	5103	442	S	2009
C. jejuni	Human	21	917	96	S	2009
C. jejuni	Human	257	257	16	S	2009
C. jejuni	Human	607	3963	103	S	2009
C. jejuni	Human	21	21	198	S	2009
C. jejuni	Human	353	353	45	S	2009
C. jejuni	Human	21	21	198	S	2009
C. jejuni	Human	21	21	198	S	2009
C. jejuni	Human	45	45	21	S	2009
C. jejuni	Human	ND	449	612	R	2009
C. jejuni	Human	ND	464	34	R	2009
C. jejuni	Human	21	50	350	S	2009
C. jejuni	Human	61	61	44	S	2009
C. jejuni	Human	21	50	350	S	2009
C. jejuni	Human	21	21	103	R	2009
C. jejuni	Human	283	383	177	S	2009
C. jejuni	Human	61	61	1179	S	2009
C. jejuni	Human	257	257	16	S	2009
C. jejuni	Human	45	137	16	S	2009
C. jejuni	Human	ND	586	402	S	2009
C. jejuni	Human	257	257	301	S	2009
C. jejuni	Human	257	257	301	S	2009
C. jejuni	Human	21	917	96	S	2009
C. jejuni	Human	206	122	47	S	2009
C. jejuni	Human	21	50	103	R	2009
C. jejuni	Human	677	677	864	S	2009
C. jejuni	Human	677	677	864	S	2009
C. jejuni	Human	21	50	103	R	2009
C. jejuni	Human	21	21	103	R	2009
C. jejuni	Human	21	50	103	R	2009
C. jejuni	Human	206	122	47	S	2009
C. jejuni	Human	1034	1709	18	S	2009
C. jejuni	Human	48	48	103	S	2009
C. jejuni	Human	21	50	103	R	2009
C. jejuni	Human	21	21	103	R	2009
C. jejuni	Human	48	48	103	S	2009
C. jejuni	Human	257	257	301	S	2009
C. jejuni	Human	21	21	414	S	2009
C. jejuni	Human	ND	2274	112	R	2009
C. jejuni	Human	21	5104	198	R	2009
C. jejuni	Human	257	257	16	S	2009
C. jejuni	Human	21	21	414	S	2009
C. jejuni	Human	21	21	103	S	2009
C. jejuni	Human	677	677	864	S	2009
C. jejuni	Human	354	5098	34	R	2009
C. jejuni	Human	21	50	103	R	2009
C. jejuni	Human	21	21	414	S	2009
C. jejuni	Human	206	122	47	S	2009
C. jejuni	Human	257	257	16	S	2009
C. jejuni	Human	61	61	1179	S	2009
C. jejuni	Human	52	52	57	S	2009
C. jejuni	Human	ND	586	402	S	2009
C. jejuni	Human	353	2801	320	R	2009
C. jejuni	Human	48	48	103	S	2009
C. jejuni	Human	48	48	103	S	2009
C. jejuni	Human	257	257	301	S	2009
C. jejuni	Human	257	257	301	S	2009
C. jejuni	Human	21	50	103	R	2009
C. jejuni	Human	21	50	431	R	2009
C. jejuni	Human	42	42	177	S	2009
C. jejuni	Human	21	50	103	R	2009
C. jejuni	Human	206	572	105	S	2009
C. jejuni	Human	48	48	103	S	2009
C. jejuni	Human	ND	3544	49	R	2009
C. jejuni	Human	21	50	103	R	2009
C. jejuni	Human	353	400	67	S	2009
C. jejuni	Human	257	257	301	S	2009
C. jejuni	Human	48	48	103	R	2009
C. jejuni	Human	21	21	226	S	2009
C. jejuni	Human	21	21	198	S	2009
C. jejuni	Human	21	5107	103	R	2009
C. jejuni	Human	21	21	198	S	2009
C. jejuni	Human	353	4370	67	R	2009
C. jejuni	Human	354	878	34	S	2009
C. jejuni	Human	353	4370	67	R	2009
C. jejuni	Human	21	21	198	R	2009
C. jejuni	Human	353	5	96	R	2009
C. jejuni	Human	21	21	105	S	2009
C. jejuni	Human	ND	464	45	R	2009
C. jejuni	Human	206	572	198	R	2009
C. jejuni	Human	354	878	34	R	2009
C. jejuni	Human	257	257	16	S	2009
C. jejuni	Human	21	5104	198	R	2009
C. jejuni	Human	45	583	177	R	2009
C. jejuni	Human	257	257	301	S	2009
C. jejuni	Human	257	257	16	S	2009
C. jejuni	Human	21	50	350	S	2009
C. jejuni	Human	1034	1709	1528	S	2009
C. jejuni	Human	443	51	21	R	2009
C. jejuni	Human	21	21	198	R	2009
C. jejuni	Human	21	19	36	S	2009
C. jejuni	Human	48	48	103	S	2009
C. jejuni	Human	21	21	226	S	2009
C. jejuni	Human	658	1900	117	S	2009
C. jejuni	Human	22	22	442	S	2009
C. jejuni	Human	21	21	198	S	2009
C. jejuni	Human	354	1073	208	S	2009
C. jejuni	Human	21	21	198	S	2009
C. jejuni	Human	21	21	1529	R	2009
C. jejuni	Human	21	21	198	R	2009
C. jejuni	Human	353	2882	96	R	2009
C. jejuni	Human	21	21	51	S	2009
C. jejuni	Human	21	50	36	S	2009
C. jejuni	Human	21	21	198	R	2009
C. jejuni	Human	21	21	198	R	2009
C. jejuni	Human	257	257	16	S	2009
C. jejuni	Human	21	50	103	R	2009
C. jejuni	Human	21	21	198	S	2009
C. jejuni	Human	257	257	16	S	2009
C. jejuni	Human	21	50	103	R	2009
C. jejuni	Human	22	22	442	R	2009
C. jejuni	Human	48	5109	103	S	2009
C. jejuni	Human	257	257	301	R	2009
C. jejuni	Human	21	262	137	S	2009
C. jejuni	Human	21	21	198	R	2009
C. jejuni	Human	21	21	198	R	2009
C. jejuni	Human	257	257	301	R	2009
C. jejuni	Human	21	262	137	S	2009
C. jejuni	Human	206	122	395	S	2009
C. jejuni	Human	21	21	198	R	2009
C. jejuni	Human	21	21	103	R	2009
C. jejuni	Human	21	19	36	R	2009
C. jejuni	Human	21	21	198	R	2009
C. jejuni	Human	21	50	36	R	2009
C. jejuni	Human	48	2309	103	R	2009
C. jejuni	Human	446	862	222	S	2009
C. jejuni	Human	21	50	36	S	2009
C. jejuni	Human	21	21	198	S	2009
C. jejuni	Human	257	257	301	R	2009
C. jejuni	Human	21	262	137	S	2009
C. jejuni	Human	21	50	103	R	2009
C. jejuni	Human	48	48	103	S	2009
C. jejuni	Human	48	48	103	S	2009
C. jejuni	Human	21	21	226	S	2009
C. jejuni	Human	443	51	21	S	2009
C. jejuni	Human	21	50	103	R	2009
C. jejuni	Human	21	21	103	S	2009
C. jejuni	Human	574	2031	112	R	2009
C. jejuni	Human	21	21	103	R	2009
C. jejuni	Human	443	51	21	R	2009
C. jejuni	Human	21	50	36	S	2009
C. jejuni	Human	ND	441	34	R	2009
C. jejuni	Human	21	50	103	R	2009
C. jejuni	Human	48	48	103	S	2009
C. jejuni	Human	45	45	31	S	2009
C. jejuni	Human	21	21	103	S	2009
C. jejuni	Human	21	19	36	R	2009
C. jejuni	Human	21	21	103	R	2009
C. jejuni	Human	48	48	103	S	2009
C. jejuni	Human	61	61	1209	S	2009
C. jejuni	Human	354	1073	208	S	2009
C. jejuni	Human	21	21	103	S	2009
C. jejuni	Human	257	257	16	S	2009
C. jejuni	Human	658	657	5	S	2009
C. jejuni	Human	21	21	198	S	2009
C. jejuni	Human	21	21	103	S	2009
C. jejuni	Human	257	824	34	R	2009
C. jejuni	Human	21	19	36	R	2009
C. jejuni	Human	21	21	414	S	2009
C. jejuni	Human	443	51	21	R	2009
C. jejuni	Human	ND	464	45	R	2009
C. jejuni	Human	21	50	103	R	2009
C. jejuni	Human	48	48	103	S	2009
C. jejuni	Human	354	1073	208	S	2009
C. jejuni	Human	ND	1367	1513	S	2009
C. jejuni	Human	21	50	431	R	2009
C. jejuni	Human	21	50	103	R	2009
C. jejuni	Human	ND	2175	350	S	2009
C. jejuni	Human	21	21	103	S	2009
C. jejuni	Human	ND	881	67	R	2009
C. jejuni	Human	ND	441	34	R	2009
C. jejuni	Human	21	21	103	R	2009
C. jejuni	Human	21	21	198	S	2009
C. jejuni	Human	ND	2274	1248	R	2009
C. jejuni	Human	354	1073	208	R	2009
C. jejuni	Human	21	21	198	S	2009
C. jejuni	Human	45	755	22	S	2009
C. jejuni	Human	21	21	103	S	2009
C. jejuni	Human	21	21	198	R	2009
C. jejuni	Human	22	22	309	S	2009
C. jejuni	Human	21	19	36	R	2009
C. jejuni	Human	443	51	21	R	2009
C. jejuni	Human	21	262	137	S	2009
C. jejuni	Human	21	50	36	S	2009
C. jejuni	Human	257	257	16	S	2009
C. jejuni	Human	446	2850	18	R	2009
C. jejuni	Human	257	257	16	S	2009
C. jejuni	Human	21	262	137	S	2009
C. jejuni	Human	21	21	103	S	2009
C. jejuni	Human	21	883	103	S	2009
C. jejuni	Human	48	48	103	S	2009
C. jejuni	Human	21	50	36	S	2009
C. jejuni	Human	353	4370	103	R	2009
C. jejuni	Human	ND	464	1533	R	2009
C. jejuni	Human	21	262	137	S	2009
C. jejuni	Human	607	3963	103	S	2009
C. jejuni	Human	ND	464	1533	R	2009
C. jejuni	Human	21	50	36	S	2009
C. jejuni	Human	48	475	105	S	2009
C. jejuni	Human	ND	4800	67	R	2009
C. jejuni	Human	21	21	103	S	2009
C. jejuni	Human	354	1073	208	S	2009
C. jejuni	Human	21	21	103	S	2009
C. jejuni	Human	354	878	34	R	2009
C. jejuni	Human	21	50	36	S	2009
C. jejuni	Human	353	353	45	S	2009
C. jejuni	Human	574	4057	402	R	2009
C. jejuni	Human	48	48	103	S	2009
C. jejuni	Human	21	1943	138	R	2009
C. jejuni	Human	48	48	103	R	2009
C. jejuni	Human	21	21	103	S	2009
C. jejuni	Human	206	122	395	R	2009
C. jejuni	Human	48	48	103	R	2009
C. jejuni	Human	206	5099	986	R	2009
C. jejuni	Human	21	21	198	S	2009
C. jejuni	Human	48	48	103	S	2009
C. jejuni	Human	NF	5100	16	R	2009
C. jejuni	Human	658	1900	117	R	2009
C. jejuni	Human	21	21	103	S	2009
C. jejuni	Human	443	51	21	R	2009
C. jejuni	Human	ND	2274	117	R	2009
C. jejuni	Human	52	52	57	S	2009
C. jejuni	Human	21	21	103	R	2009
C. jejuni	Human	257	257	301	R	2009
C. jejuni	Human	21	50	103	S	2009
C. jejuni	Human	21	50	36	S	2009
C. jejuni	Human	21	50	36	R	2009
C. jejuni	Human	257	367	16	R	2009
C. jejuni	Human	21	2135	260	R	2009
C. jejuni	Human	21	262	137	S	2009
C. jejuni	Human	ND	531	100	R	2009
C. jejuni	Human	45	1964	31	S	2009
C. jejuni	Human	48	48	103	S	2009
C. jejuni	Human	257	257	16	R	2009
C. jejuni	Human	354	354	18	R	2009
C. jejuni	Human	446	446	222	R	2009
C. jejuni	Human	45	418	307	S	2009
C. jejuni	Human	42	42	177	S	2009
C. jejuni	Human	21	3102	34	R	2009
C. jejuni	Human	21	3102	34	R	2009
C. jejuni	Human	21	21	103	S	2009
C. jejuni	Human	21	21	103	S	2009
C. jejuni	Human	21	50	36	S	2009
C. jejuni	Human	354	5105	18	R	2009
C. jejuni	Human	22	22	442	S	2009
C. jejuni	Human	21	8	1525	S	2009
C. jejuni	Human	ND	2274	1248	R	2009
C. jejuni	Human	460	5106	34	R	2009
C. jejuni	Human	21	21	198	R	2009
C. jejuni	Human	21	50	1246	R	2009
C. jejuni	Human	21	21	1526	S	2009
C. jejuni	Human	ND	1726	402	R	2009
C. jejuni	Human	658	1044	5	R	2009
C. jejuni	Human	403	1775	51	S	2009
C. jejuni	Human	49	49	11	S	2009
C. jejuni	Human	48	48	36	S	2009
C. jejuni	Human	403	403	51	S	2009
C. jejuni	Human	354	1073	208	S	2009
C. jejuni	Human	ND	881	67	R	2009
C. jejuni	Human	21	21	198	S	2009
C. jejuni	Human	ND	441	198	R	2009
C. jejuni	Human	206	572	198	R	2009
C. jejuni	Human	21	21	103	R	2009
C. jejuni	Human	21	883	1386	R	2009
C. jejuni	Human	21	21	198	R	2009
C. jejuni	Human	353	5108	1530	R	2009
C. jejuni	Human	21	50	36	S	2009
C. jejuni	Human	206	572	1384	R	2009
C. jejuni	Human	ND	2332	54	R	2009
C. jejuni	Human	52	52	57	R	2009
C. jejuni	Human	21	21	198	R	2009
C. jejuni	Human	257	824	34	S	2009
C. jejuni	Human	607	607	14	R	2009
C. jejuni	Human	52	5110	57	S	2009
C. jejuni	Human	48	475	105	S	2009
C. jejuni	Human	21	21	103	S	2009
C. jejuni	Human	52	52	57	R	2009
C. jejuni	Human	354	354	222	S	2009
C. jejuni	Human	206	227	47	R	2009
C. jejuni	Human	460	4701	34	S	2009
C. jejuni	Human	283	267	177	S	2009
C. jejuni	Human	21	21	103	S	2009
C. jejuni	Human	21	21	103	S	2009
C. jejuni	Human	353	353	45	R	2009
C. jejuni	Human	21	50	36	S	2010
C. jejuni	Human	21	21	198	R	2010
C. jejuni	Human	443	51	21	R	2010
C. jejuni	Human	21	50	1246	R	2010
C. jejuni	Human	21	50	36	S	2010
C. jejuni	Human	206	3335	96	R	2010
C. jejuni	Human	257	257	301	S	2010
C. jejuni	Human	21	50	36	S	2010
C. jejuni	Human	21	50	36	S	2010
C. jejuni	Human	257	257	16	S	2010
C. jejuni	Poultry	42	42	177	S	2002
C. jejuni	Poultry	677	794	864	S	2002
C. jejuni	Poultry	607	607	14	S	2002
C. jejuni	Poultry	21	21	103	S	2002
C. jejuni	Poultry	21	21	138	S	2002
C. jejuni	Poultry	21	262	137	S	2002
C. jejuni	Poultry	21	21	103	S	2002
C. jejuni	Poultry	21	50	260	S	2002
C. jejuni	Poultry	45	11	463	S	2002
C. jejuni	Poultry	257	257	301	S	2002
C. jejuni	Poultry	45	45	463	S	2002
C. jejuni	Poultry	45	45	463	S	2002
C. jejuni	Poultry	48	48	103	S	2002
C. jejuni	Poultry	658	658	5	S	2002
C. jejuni	Poultry	283	3362	177	S	2002
C. jejuni	Poultry	206	122	47	S	2002
C. jejuni	Poultry	21	21	226	S	2002
C. jejuni	Poultry	283	3362	177	S	2002
C. jejuni	Poultry	21	50	260	S	2002
C. jejuni	Poultry	42	42	177	S	2002
C. jejuni	Poultry	21	50	36	S	2002
C. jejuni	Poultry	45	45	8	S	2002
C. jejuni	Poultry	45	45	8	S	2002
C. jejuni	Poultry	ND	2153	47	R	2002
C. jejuni	Poultry	45	45	463	S	2002
C. jejuni	Poultry	45	233	22	S	2002
C. jejuni	Poultry	48	48	103	S	2002
C. jejuni	Poultry	ND	2258	402	S	2002
C. jejuni	Poultry	48	48	103	S	2002
C. jejuni	Poultry	21	21	198	S	2002
C. jejuni	Poultry	283	564	177	S	2002
C. jejuni	Poultry	45	230	523	S	2002
C. jejuni	Poultry	21	21	103	S	2002
C. jejuni	Poultry	206	122	395	S	2002
C. jejuni	Poultry	354	3325	18	S	2002
C. jejuni	Poultry	21	21	103	R	2002
C. jejuni	Poultry	443	51	21	S	2002
C. jejuni	Poultry	45	45	8	S	2002
C. jejuni	Poultry	21	50	395	R	2002
C. jejuni	Poultry	45	45	5	S	2002
C. jejuni	Poultry	45	45	5	S	2002
C. jejuni	Poultry	42	42	177	S	2002
C. jejuni	Poultry	677	677	864	S	2002
C. jejuni	Poultry	21	21	103	R	2002
C. jejuni	Poultry	45	11	31	S	2002
C. jejuni	Poultry	45	45	8	S	2003
C. jejuni	Poultry	48	48	395	S	2003
C. jejuni	Poultry	257	257	16	S	2008
C. jejuni	Poultry	354	1073	208	S	2008
C. jejuni	Poultry	21	50	103	S	2008
C. jejuni	Poultry	45	45	66	S	2008
C. jejuni	Poultry	257	257	301	S	2008
C. jejuni	Poultry	257	257	16	S	2008
C. jejuni	Poultry	48	48	103	S	2008
C. jejuni	Poultry	607	3963	103	S	2008
C. jejuni	Poultry	48	48	103	S	2008
C. jejuni	Poultry	257	257	16	S	2008
C. jejuni	Poultry	45	45	66	S	2008
C. jejuni	Poultry	52	52	57	S	2008
C. jejuni	Poultry	607	3963	103	S	2008
C. jejuni	Poultry	257	257	16	S	2008
C. jejuni	Poultry	206	227	47	R	2008
C. jejuni	Poultry	353	353	1267	S	2008
C. jejuni	Poultry	353	353	1267	S	2008
C. jejuni	Poultry	45	45	463	S	2008
C. jejuni	Poultry	21	19	36	S	2008
C. jejuni	Poultry	45	45	22	S	2008
C. jejuni	Poultry	257	257	16	S	2008
C. jejuni	Poultry	607	3963	103	S	2008
C. jejuni	Poultry	21	50	36	S	2008
C. jejuni	Poultry	45	11	463	S	2008
C. jejuni	Poultry	354	1073	208	S	2008
C. jejuni	Poultry	ND	1962	22	R	2008
C. jejuni	Poultry	354	878	34	R	2008
C. jejuni	Poultry	257	257	16	S	2008
C. jejuni	Poultry	45	2219	463	S	2008
C. jejuni	Poultry	362	587	1256	S	2008
C. jejuni	Poultry	257	257	301	S	2008
C. jejuni	Poultry	1034	1956	505	S	2008
C. jejuni	Poultry	45	45	307	S	2008
C. jejuni	Poultry	45	45	463	S	2008
C. jejuni	Poultry	22	22	442	S	2008
C. jejuni	Poultry	ND	464	423	R	2008
C. jejuni	Poultry	257	824	34	S	2008
C. jejuni	Poultry	22	22	442	S	2008
C. jejuni	Poultry	677	677	864	S	2008
C. jejuni	Poultry	45	137	441	S	2008
C. jejuni	Poultry	61	61	1179	S	2008
C. jejuni	Poultry	22	22	442	S	2008
C. jejuni	Poultry	ND	586	402	S	2008
C. jejuni	Poultry	45	45	307	S	2008
C. jejuni	Poultry	257	257	16	S	2008
C. jejuni	Poultry	21	21	8	S	2008
C. jejuni	Poultry	48	48	103	S	2008
C. jejuni	Poultry	45	45	463	S	2008
C. jejuni	Poultry	257	257	301	S	2008
C. jejuni	Poultry	ND	464	96	R	2008
C. jejuni	Poultry	45	45	8	S	2008
C. jejuni	Poultry	21	50	103	S	2008
C. jejuni	Poultry	354	878	34	R	2008
C. jejuni	Poultry	48	48	103	S	2008
C. jejuni	Poultry	48	48	103	S	2008
C. jejuni	Poultry	45	45	463	S	2008
C. jejuni	Poultry	45	45	463	S	2008
C. jejuni	Poultry	45	45	22	S	2008
C. jejuni	Poultry	45	45	22	S	2008
C. jejuni	Poultry	48	48	103	S	2008
C. jejuni	Poultry	21	917	96	S	2008
C. jejuni	Poultry	354	878	34	R	2008
C. jejuni	Poultry	21	50	36	S	2008
C. jejuni	Poultry	607	607	14	S	2008
C. jejuni	Poultry	22	22	442	S	2008
C. jejuni	Poultry	443	51	21	R	2008
C. jejuni	Poultry	354	1073	208	S	2008
C. jejuni	Poultry	206	122	395	S	2008
C. jejuni	Poultry	206	122	395	S	2008
C. jejuni	Poultry	283	267	177	S	2008
C. jejuni	Poultry	21	21	103	S	2008
C. jejuni	Poultry	21	21	103	S	2008
C. jejuni	Poultry	45	45	8	S	2008
C. jejuni	Poultry	45	45	66	S	2008
C. jejuni	Poultry	21	21	226	S	2008
C. jejuni	Poultry	ND	464	1261	R	2008
C. jejuni	Poultry	ND	464	1261	R	2008
C. jejuni	Poultry	21	21	414	S	2008
C. jejuni	Poultry	21	21	414	S	2008
C. jejuni	Poultry	ND	586	402	S	2008
C. jejuni	Poultry	52	52	57	S	2008
C. jejuni	Poultry	45	418	307	S	2008
C. jejuni	Poultry	48	48	36	S	2008
C. jejuni	Poultry	283	267	177	S	2008
C. jejuni	Poultry	22	22	442	S	2008
C. jejuni	Poultry	45	2197	307	S	2008
C. jejuni	Poultry	21	883	103	R	2008
C. jejuni	Poultry	ND	464	45	R	2008
C. jejuni	Poultry	ND	464	45	R	2008
C. jejuni	Poultry	21	21	103	R	2008
C. jejuni	Poultry	257	257	16	S	2008
C. jejuni	Poultry	45	45	22	S	2008
C. jejuni	Poultry	21	21	103	R	2008
C. jejuni	Poultry	21	50	103	R	2008
C. jejuni	Poultry	45	45	463	S	2008
C. jejuni	Poultry	45	45	463	S	2008
C. jejuni	Poultry	48	48	371	S	2008
C. jejuni	Poultry	48	48	371	S	2008
C. jejuni	Poultry	607	3963	103	S	2008
C. jejuni	Poultry	ND	464	103	R	2008
C. jejuni	Poultry	45	45	506	S	2008
C. jejuni	Poultry	21	917	96	S	2008
C. jejuni	Poultry	354	878	34	R	2008
C. jejuni	Poultry	257	257	16	S	2008
C. jejuni	Poultry	21	50	36	S	2008
C. jejuni	Poultry	283	267	177	S	2008
C. jejuni	Poultry	257	257	301	S	2008
C. jejuni	Poultry	460	2952	36	R	2008
C. jejuni	Poultry	48	48	36	S	2008
C. jejuni	Poultry	48	48	36	S	2008
C. jejuni	Poultry	21	883	103	S	2008
C. jejuni	Poultry	ND	586	402	S	2008
C. jejuni	Poultry	ND	586	402	S	2008
C. jejuni	Poultry	283	267	177	S	2008
C. jejuni	Poultry	21	21	198	S	2008
C. jejuni	Poultry	354	1073	208	S	2008
C. jejuni	Poultry	354	1073	208	S	2008
C. jejuni	Poultry	ND	441	34	R	2008
C. jejuni	Poultry	ND	586	402	S	2008
C. jejuni	Poultry	42	42	177	S	2008
C. jejuni	Poultry	354	354	18	S	2008
C. jejuni	Poultry	177	1388	1260	S	2008
C. jejuni	Poultry	21	50	36	S	2008
C. jejuni	Poultry	45	45	463	S	2008
C. jejuni	Poultry	ND	441	34	R	2008
C. jejuni	Poultry	257	257	301	S	2008
C. jejuni	Poultry	257	257	301	S	2008
C. jejuni	Poultry	22	22	442	S	2008
C. jejuni	Poultry	22	22	442	S	2008
C. jejuni	Poultry	22	22	442	S	2008
C. jejuni	Poultry	48	48	103	S	2008
C. jejuni	Poultry	607	3963	117	S	2008
C. jejuni	Poultry	21	50	103	R	2008
C. jejuni	Poultry	45	45	22	S	2008
C. jejuni	Poultry	206	122	395	S	2008
C. jejuni	Poultry	ND	586	402	S	2008
C. jejuni	Poultry	21	21	414	S	2008
C. jejuni	Poultry	45	137	441	S	2008
C. jejuni	Poultry	45	45	463	S	2008
C. jejuni	Poultry	21	3988	103	S	2008
C. jejuni	Poultry	21	50	103	R	2008
C. jejuni	Poultry	21	50	103	R	2008
C. jejuni	Poultry	48	48	103	S	2008
C. jejuni	Poultry	45	45	31	S	2008
C. jejuni	Poultry	42	42	309	S	2008
C. jejuni	Poultry	45	45	8	S	2008
C. jejuni	Poultry	22	22	442	S	2008
C. jejuni	Poultry	22	22	442	S	2008
C. jejuni	Poultry	22	22	309	S	2008
C. jejuni	Poultry	22	22	309	S	2008
C. jejuni	Poultry	607	3963	103	S	2008
C. jejuni	Poultry	257	257	16	S	2008
C. jejuni	Poultry	206	572	96	R	2008
C. jejuni	Poultry	283	267	177	S	2008
C. jejuni	Poultry	ND	586	402	S	2008
C. jejuni	Poultry	ND	586	402	S	2008
C. jejuni	Poultry	ND	586	402	S	2008
C. jejuni	Poultry	ND	586	402	S	2008
C. jejuni	Poultry	283	383	177	S	2008
C. jejuni	Poultry	283	383	177	S	2008
C. jejuni	Poultry	354	878	34	R	2008
C. jejuni	Poultry	45	45	103	S	2008
C. jejuni	Poultry	257	257	16	S	2008
C. jejuni	Poultry	257	257	301	S	2008
C. jejuni	Poultry	257	257	301	S	2008
C. jejuni	Poultry	283	267	177	S	2008
C. jejuni	Poultry	607	3963	103	S	2008
C. jejuni	Poultry	ND	2655	1190	S	2008
C. jejuni	Poultry	21	21	198	R	2008
C. jejuni	Poultry	ND	586	402	S	2008
C. jejuni	Poultry	21	50	36	S	2008
C. jejuni	Poultry	21	50	36	S	2008
C. jejuni	Poultry	21	21	103	R	2008
C. jejuni	Poultry	21	21	103	R	2008
C. jejuni	Poultry	354	878	34	R	2008
C. jejuni	Poultry	354	1073	208	S	2008
C. jejuni	Poultry	607	3963	103	S	2008
C. jejuni	Poultry	22	22	442	S	2008
C. jejuni	Poultry	354	878	34	R	2008
C. jejuni	Poultry	48	48	103	S	2008
C. jejuni	Poultry	206	122	47	S	2008
C. jejuni	Poultry	206	122	47	S	2008
C. jejuni	Poultry	48	48	103	S	2008
C. jejuni	Poultry	443	51	21	R	2008
C. jejuni	Poultry	443	51	21	R	2008
C. jejuni	Poultry	45	45	463	S	2008
C. jejuni	Poultry	257	257	16	S	2008
C. jejuni	Poultry	45	1964	31	S	2008
C. jejuni	Poultry	45	1964	31	S	2008
C. jejuni	Poultry	257	257	301	S	2008
C. jejuni	Poultry	48	48	103	R	2008
C. jejuni	Poultry	607	3963	103	S	2008
C. jejuni	Poultry	607	3963	103	S	2008
C. jejuni	Poultry	21	262	137	S	2008
C. jejuni	Poultry	21	262	137	S	2008
C. jejuni	Poultry	607	607	14	S	2008
C. jejuni	Poultry	460	2952	34	R	2008
C. jejuni	Poultry	460	2952	34	R	2008
C. jejuni	Poultry	21	21	198	R	2008
C. jejuni	Poultry	45	45	307	S	2008
C. jejuni	Poultry	45	45	307	S	2008
C. jejuni	Poultry	21	50	36	S	2008
C. jejuni	Poultry	45	137	441	S	2008
C. jejuni	Poultry	ND	586	402	S	2008
C. jejuni	Poultry	ND	586	402	S	2008
C. jejuni	Poultry	45	45	21	S	2008
C. jejuni	Poultry	45	45	21	S	2008
C. jejuni	Poultry	61	61	1179	S	2008
C. jejuni	Poultry	61	61	1179	S	2008
C. jejuni	Poultry	61	61	1179	S	2008
C. jejuni	Poultry	21	21	198	R	2008
C. jejuni	Poultry	21	19	36	S	2008
C. jejuni	Poultry	ND	464	36	R	2008
C. jejuni	Poultry	ND	464	423	R	2008
C. jejuni	Poultry	21	50	36	S	2008
C. jejuni	Poultry	21	50	36	S	2008
C. jejuni	Poultry	21	50	103	S	2008
C. jejuni	Poultry	257	257	16	S	2008
C. jejuni	Poultry	257	257	16	S	2008
C. jejuni	Poultry	21	21	198	R	2008
C. jejuni	Poultry	21	21	198	R	2008
C. jejuni	Poultry	206	122	395	S	2008
C. jejuni	Poultry	257	257	16	S	2008
C. jejuni	Poultry	257	257	16	S	2008
C. jejuni	Poultry	48	48	103	S	2008
C. jejuni	Poultry	257	257	16	S	2008
C. jejuni	Poultry	21	50	103	S	2008
C. jejuni	Poultry	607	3963	103	S	2008
C. jejuni	Poultry	354	878	34	R	2008
C. jejuni	Poultry	257	257	16	S	2008
C. jejuni	Poultry	ND	586	402	S	2008
C. jejuni	Poultry	45	45	21	S	2008
C. jejuni	Poultry	45	137	441	S	2008
C. jejuni	Poultry	45	137	441	S	2008
C. jejuni	Poultry	21	50	1265	R	2008
C. jejuni	Poultry	45	45	66	S	2008
C. jejuni	Poultry	45	45	8	S	2008
C. jejuni	Poultry	21	262	137	S	2008
C. jejuni	Poultry	45	782	307	S	2008
C. jejuni	Poultry	45	45	307	S	2008
C. jejuni	Poultry	607	3963	103	S	2008
C. jejuni	Poultry	ND	3964	103	R	2008
C. jejuni	Poultry	ND	464	103	R	2008
C. jejuni	Poultry	607	3963	103	S	2009
C. jejuni	Poultry	48	48	103	S	2009
C. jejuni	Poultry	45	45	22	S	2009
C. jejuni	Poultry	257	257	16	S	2009
C. jejuni	Poultry	ND	5115	1514	S	2009
C. jejuni	Poultry	22	22	309	S	2009
C. jejuni	Poultry	45	583	177	R	2009
C. jejuni	Poultry	283	267	177	S	2009
C. jejuni	Poultry	21	50	103	R	2009
C. jejuni	Poultry	607	3963	103	S	2009
C. jejuni	Poultry	354	1073	208	S	2009
C. jejuni	Poultry	21	262	37	S	2009
C. jejuni	Poultry	354	878	34	R	2009
C. jejuni	Poultry	45	45	463	S	2009
C. jejuni	Poultry	257	257	16	S	2009
C. jejuni	Poultry	353	5116	96	R	2009
C. jejuni	Poultry	607	3963	103	S	2009
C. jejuni	Poultry	257	257	16	S	2009
C. jejuni	Poultry	45	845	503	R	2009
C. jejuni	Poultry	ND	1080	473	S	2009
C. jejuni	Poultry	45	845	103	R	2009
C. jejuni	Poultry	607	3963	103	R	2009
C. jejuni	Poultry	ND	586	402	S	2009
C. jejuni	Poultry	464	464	103	R	2009
C. jejuni	Poultry	464	464	14	R	2009
C. jejuni	Poultry	257	257	16	S	2009
C. jejuni	Poultry	21	262	137	S	2009
C. jejuni	Poultry	21	50	103	S	2009
C. jejuni	Poultry	354	878	34	R	2009
C. jejuni	Poultry	21	21	103	S	2009
C. jejuni	Poultry	21	262	137	S	2009
C. jejuni	Poultry	257	257	16	S	2009
C. jejuni	Poultry	45	45	22	S	2009
C. jejuni	Poultry	21	21	103	S	2009
C. jejuni	Poultry	ND	1080	473	S	2009
C. jejuni	Poultry	48	48	13	S	2009
C. jejuni	Poultry	45	45	463	S	2009
C. jejuni	Poultry	354	878	34	R	2009
C. jejuni	Poultry	48	48	103	S	2009
C. jejuni	Poultry	48	48	103	S	2009
C. jejuni	Poultry	61	61	402	S	2009
C. jejuni	Poultry	48	48	103	S	2009
C. jejuni	Poultry	21	21	487	R	2009
C. jejuni	Poultry	21	21	198	R	2009
C. jejuni	Poultry	21	21	103	R	2009
C. jejuni	Poultry	48	48	103	S	2009
C. jejuni	Poultry	283	267	177	S	2009
C. jejuni	Poultry	48	48	103	S	2009
C. jejuni	Poultry	48	48	32	R	2009
C. jejuni	Poultry	21	21	103	R	2009
C. jejuni	Poultry	21	262	137	S	2009
C. jejuni	Poultry	21	50	103	R	2009
C. jejuni	Poultry	257	257	16	S	2009
C. jejuni	Poultry	464	464	45	R	2009
C. jejuni	Poultry	21	50	36	S	2009
C. jejuni	Poultry	48	48	103	S	2009
C. jejuni	Poultry	48	48	103	S	2009
C. jejuni	Poultry	21	21	105	S	2009
C. jejuni	Poultry	354	878	34	R	2009
C. jejuni	Poultry	21	21	414	S	2009
C. jejuni	Poultry	354	878	34	R	2009
C. jejuni	Poultry	21	262	137	R	2009
C. jejuni	Poultry	21	262	137	S	2009
C. jejuni	Poultry	21	262	137	S	2009
C. jejuni	Poultry	257	257	16	S	2009
C. jejuni	Poultry	21	262	137	R	2009
C. jejuni	Poultry	354	1073	208	S	2009
C. jejuni	Poultry	21	50	105	R	2009
C. jejuni	Poultry	ND	586	402	S	2009
C. jejuni	Poultry	692	991	36	S	2009
C. jejuni	Poultry	21	262	137	S	2009
C. jejuni	Poultry	48	48	103	R	2009
C. jejuni	Poultry	257	257	16	S	2009
C. jejuni	Poultry	21	262	137	S	2009
C. jejuni	Poultry	21	50	103	R	2009
C. jejuni	Poultry	257	257	16	S	2009
C. jejuni	Poultry	ND	791	49	R	2009
C. jejuni	Poultry	283	383	177	S	2009
C. jejuni	Poultry	206	122	395	S	2009
C. jejuni	Poultry	283	383	177	S	2009
C. jejuni	Poultry	283	383	177	S	2009
C. jejuni	Poultry	48	48	103	S	2009
C. jejuni	Poultry	21	50	36	S	2009
C. jejuni	Poultry	257	257	16	S	2009
C. jejuni	Poultry	22	22	442	S	2009
C. jejuni	Poultry	206	122	47	S	2009
C. jejuni	Poultry	48	48	103	S	2009
C. jejuni	Poultry	464	464	103	R	2009
C. jejuni	Poultry	ND	441	34	R	2009
C. jejuni	Poultry	658	1044	5	R	2009
C. jejuni	Poultry	21	21	51	S	2009
C. jejuni	Poultry	283	383	177	S	2009
C. jejuni	Poultry	ND	586	402	S	2009
C. jejuni	Poultry	21	21	198	R	2009
C. jejuni	Poultry	21	50	36	S	2009
C. jejuni	Poultry	21	50	36	S	2009
C. jejuni	Poultry	21	21	198	R	2009
C. jejuni	Poultry	48	48	103	S	2009
C. jejuni	Poultry	21	262	137	S	2009
C. jejuni	Poultry	206	122	395	R	2009
C. jejuni	Poultry	ND	5117	350	S	2009
C. jejuni	Poultry	45	45	22	S	2009
C. jejuni	Poultry	48	48	103	S	2009
C. jejuni	Poultry	354	1073	208	S	2009
C. jejuni	Poultry	464	464	103	R	2009
C. jejuni	Poultry	22	22	309	S	2009
C. jejuni	Poultry	ND	5118	49	S	2009
C. jejuni	Poultry	21	21	103	S	2009
C. jejuni	Poultry	21	21	198	S	2009
C. jejuni	Poultry	22	22	442	S	2009
C. jejuni	Poultry	ND	5119	472	S	2009
C. jejuni	Poultry	ND	1911	612	S	2009
C. jejuni	Poultry	22	22	442	S	2009
C. jejuni	Poultry	607	3963	103	S	2009
C. jejuni	Poultry	21	50	36	S	2009
C. jejuni	Poultry	206	122	395	S	2009
C. jejuni	Poultry	206	122	47	S	2009
C. jejuni	Poultry	45	45	8	S	2009
C. jejuni	Poultry	45	45	5	S	2009
C. jejuni	Poultry	21	19	36	R	2009
C. jejuni	Poultry	21	21	103	R	2009
C. jejuni	Poultry	21	50	103	R	2009
C. jejuni	Poultry	21	50	103	R	2009
C. jejuni	Poultry	354	1073	208	S	2009
C. jejuni	Poultry	21	21	103	S	2009
C. jejuni	Poultry	21	21	103	R	2009
C. jejuni	Poultry	257	990	16	S	2009
C. jejuni	Poultry	ND	586	402	S	2009
C. jejuni	Poultry	ND	4871	469	S	2009
C. jejuni	Poultry	45	45	360	S	2009
C. jejuni	Poultry	21	21	198	R	2009
C. jejuni	Poultry	21	21	103	S	2009
C. jejuni	Poultry	21	19	36	S	2009
C. jejuni	Poultry	206	122	47	S	2009
C. jejuni	Poultry	48	48	103	S	2009
C. jejuni	Poultry	464	464	1533	R	2009
C. jejuni	Poultry	48	48	103	S	2009
C. jejuni	Poultry	48	48	103	S	2009
C. jejuni	Poultry	48	48	103	S	2009
C. jejuni	Poultry	607	3963	103	S	2009
C. jejuni	Poultry	464	464	1527	R	2009
C. jejuni	Poultry	206	122	395	S	2009
C. jejuni	Poultry	45	45	8	S	2009
C. jejuni	Poultry	ND	586	402	S	2009
C. jejuni	Poultry	21	50	103	R	2009
C. coli	Human	828	854	1192	S	2004
C. coli	Human	ND	6273	17	R	2004
C. coli	Human	828	829	16	R	2004
C. coli	Human	828	829	16	R	2004
C. coli	Human	828	832	1241	R	2004
C. coli	Human	828	1055	1309	R	2004
C. coli	Human	828	4042	1231	S	2004
C. coli	Human	828	4956	1117	R	2004
C. coli	Human	828	3990	66	S	2004
C. coli	Human	828	2323	28	R	2004
C. coli	Human	828	827	236	R	2004
C. coli	Human	828	1689	236	R	2004
C. coli	Human	828	860	1241	R	2004
C. coli	Human	828	1055	17	R	2004
C. coli	Human	1150	1121	865	R	2004
C. coli	Human	ND	1582	28	R	2004
C. coli	Human	ND	1009	17	R	2004
C. coli	Human	828	832	1523	R	2005
C. coli	Human	828	1769	17	R	2005
C. coli	Human	828	1666	295	R	2005
C. coli	Human	ND	1582	28	R	2005
C. coli	Human	828	1666	295	R	2005
C. coli	Human	828	1769	66	R	2005
C. coli	Human	1150	4550	100	R	2005
C. coli	Human	ND	6273	17	R	2005
C. coli	Human	828	828	1376	R	2005
C. coli	Human	828	832	271	R	2005
C. coli	Human	ND	1582	28	R	2005
C. coli	Human	828	832	1523	R	2005
C. coli	Human	828	860	521	S	2005
C. coli	Human	828	1016	721	S	2005
C. coli	Human	828	2912	17	R	2005
C. coli	Human	828	827	556	S	2005
C. coli	Human	828	3016	17	R	2005
C. coli	Human	828	827	236	S	2005
C. coli	Human	828	3016	no flaB	R	2005
C. coli	Human	828	1556	1258	S	2008
C. coli	Human	828	2142	66	S	2008
C. coli	Human	ND	1582	17	R	2008
C. coli	Human	828	827	236	S	2009
C. coli	Human	828	827	236	S	2009
C. coli	Human	828	854	915	S	2009
C. coli	Human	828	825	16	S	2009
C. coli	Human	828	827	236	S	2009
C. coli	Human	828	855	66	S	2009
C. coli	Human	828	827	236	S	2009
C. coli	Human	828	3336	1517	S	2009
C. coli	Human	828	1145	494	R	2009
C. coli	Human	828	825	16	R	2009
C. coli	Human	828	827	236	S	2009
C. coli	Human	828	827	103	S	2009
C. coli	Human	828	827	236	S	2009
C. coli	Human	828	827	236	S	2009
C. coli	Human	828	1413	1524	S	2009
C. coli	Human	828	872	16	S	2009
C. coli	Human	ND	1143	824	R	2009
C. coli	Human	828	5112	125	S	2009
C. coli	Human	828	827	236	S	2009
C. coli	Human	828	827	236	R	2009
C. coli	Human	828	827	556	R	2009
C. coli	Human	828	825	16	R	2009
C. coli	Human	828	2142	66	S	2009
C. coli	Human	828	827	236	R	2009
C. coli	Human	828	827	236	R	2009
C. coli	Human	828	1173	765	R	2009
C. coli	Human	828	1173	765	R	2009
C. coli	Human	828	827	236	R	2009
C. coli	Human	828	899	13	R	2009
C. coli	Human	828	827	236	S	2009
C. coli	Human	828	827	236	S	2009
C. coli	Human	828	2273	1117	S	2009
C. coli	Human	828	1191	16	S	2009
C. coli	Human	828	5111	17	R	2009
C. coli	Human	828	827	66	S	2009
C. coli	Human	828	872	30	R	2009
C. coli	Human	ND	1592	836	R	2009
C. coli	Human	828	2142	66	R	2009
C. coli	Human	828	3990	30	R	2009
C. coli	Human	828	827	236	S	2009
C. coli	Human	828	5113	13	R	2009
C. coli	Human	828	5114	1532	R	2009
C. coli	Pig	828	3349	17	R	2002
C. coli	Pig	828	3349	17	R	2002
C. coli	Pig	828	3023	500	S	2002
C. coli	Pig	828	1413	125	S	2002
C. coli	Pig	828	3336	487	S	2002
C. coli	Pig	828	3342	1264	R	2002
C. coli	Pig	828	854	915	S	2002
C. coli	Pig	828	3336	1266	S	2002
C. coli	Pig	828	2733	1456	S	2002
C. coli	Pig	828	3336	1472	S	2002
C. coli	Pig	828	3343	1467	S	2002
C. coli	Pig	828	3343	1467	S	2002
C. coli	Pig	828	854	319	R	2002
C. coli	Pig	828	1413	13	R	2002
C. coli	Pig	828	854	319	S	2002
C. coli	Pig	828	3336	1459	S	2002
C. coli	Pig	828	3336	1458	S	2002
C. coli	Pig	828	1191	495	S	2002
C. coli	Pig	828	3336	1471	S	2002
C. coli	Pig	828	3023	500	S	2002
C. coli	Pig	828	3336	66	S	2002
C. coli	Pig	828	1096	17	S	2002
C. coli	Pig	828	3336	13	S	2002
C. coli	Pig	828	1096	1466	S	2002
C. coli	Pig	828	1413	1457	S	2002
C. coli	Pig	828	3346	17	R	2002
C. coli	Pig	828	2733	1463	S	2002
C. coli	Pig	828	2733	1262	S	2002
C. coli	Pig	828	2733	1262	S	2002
C. coli	Pig	828	3336	487	S	2002
C. coli	Pig	828	3336	1458	S	2002
C. coli	Pig	828	1016	500	S	2002
C. coli	Pig	828	1096	13	S	2002
C. coli	Pig	828	3336	1459	S	2002
C. coli	Pig	828	2733	1459	R	2002
C. coli	Pig	828	854	319	S	2002
C. coli	Pig	828	3023	500	R	2002
C. coli	Pig	828	3341	17	S	2002
C. coli	Pig	ND	1147	500	S	2002
C. coli	Pig	828	854	1115	S	2002
C. coli	Pig	ND	3344	66	R	2002
C. coli	Pig	828	3336	1458	S	2002
C. coli	Pig	828	854	319	S	2002
C. coli	Pig	828	854	319	S	2002
C. coli	Pig	ND	1009	916	R	2002
C. coli	Pig	828	1096	17	S	2002
C. coli	Pig	828	854	319	R	2002
C. coli	Pig	828	854	30	S	2002
C. coli	Pig	828	854	30	S	2002
C. coli	Pig	ND	3345	500	S	2002
C. coli	Pig	ND	1009	11	S	2002
C. coli	Pig	ND	1147	500	S	2002
C. coli	Pig	828	1563	1258	S	2002
C. coli	Pig	828	3337	1471	S	2002
C. coli	Pig	828	854	319	S	2002
C. coli	Pig	828	3336	1460	R	2002
C. coli	Pig	828	1556	13	R	2002
C. coli	Pig	828	3336	1458	S	2002
C. coli	Pig	828	3336	650	S	2002
C. coli	Pig	828	854	319	R	2002
C. coli	Pig	828	3336	650	S	2002
C. coli	Pig	828	854	319	S	2002
C. coli	Pig	828	854	30	S	2002
C. coli	Pig	828	3336	1314	S	2002
C. coli	Pig	828	2718	1470	S	2002
C. coli	Pig	828	854	528	S	2002
C. coli	Pig	828	3337	1458	R	2002
C. coli	Pig	828	854	915	R	2002
C. coli	Pig	828	2139	177	R	2002
C. coli	Pig	828	854	319	R	2002
C. coli	Pig	828	854	319	R	2002
C. coli	Pig	828	854	30	R	2002
C. coli	Pig	828	854	915	R	2002
C. coli	Pig	828	854	319	R	2002
C. coli	Pig	828	854	319	R	2002
C. coli	Pig	828	854	319	R	2002
C. coli	Pig	828	854	319	R	2002
C. coli	Pig	828	854	13	R	2002
C. coli	Pig	828	3336	1468	R	2002
C. coli	Pig	828	1556	17	R	2002
C. coli	Pig	828	1556	17	R	2002
C. coli	Pig	828	854	319	R	2002
C. coli	Pig	828	854	319	R	2002
C. coli	Pig	828	3347	13	R	2002
C. coli	Pig	828	3338	17	R	2002
C. coli	Pig	828	854	915	R	2002
C. coli	Pig	828	854	915	R	2002
C. coli	Pig	828	854	30	S	2002
C. coli	Pig	828	854	319	R	2002
C. coli	Pig	828	825	16	R	2002
C. coli	Pig	828	825	16	R	2002
C. coli	Pig	828	854	915	R	2002
C. coli	Pig	828	854	915	R	2002
C. coli	Pig	828	3336	1459	S	2002
C. coli	Pig	828	2733	28	R	2002
C. coli	Pig	828	854	915	R	2002
C. coli	Pig	828	854	915	R	2002
C. coli	Pig	828	854	915	R	2002
C. coli	Pig	828	854	915	R	2002
C. coli	Pig	828	3336	1262	R	2002
C. coli	Pig	828	854	915	R	2002
C. coli	Pig	ND	3344	66	R	2002
C. coli	Pig	828	828	1459	R	2002
C. coli	Pig	828	3336	51	R	2009
C. coli	Pig	828	1061	500	R	2009
C. coli	Pig	828	3336	198	S	2009
C. coli	Pig	828	4935	17	R	2009
C. coli	Pig	828	1016	500	R	2009
C. coli	Pig	828	854	1481	S	2009
C. coli	Pig	828	1016	500	R	2009
C. coli	Pig	ND	2737	500	S	2009
C. coli	Pig	ND	4936	500	S	2009
C. coli	Pig	828	854	1258	S	2009
C. coli	Pig	ND	3345	500	S	2009
C. coli	Pig	ND	1049	310	R	2009
C. coli	Pig	828	4961	824	R	2009
C. coli	Pig	828	854	915	R	2009
C. coli	Pig	ND	1049	310	S	2009
C. coli	Pig	828	2715	310	S	2009
C. coli	Pig	ND	1049	310	S	2009
C. coli	Pig	ND	1680	27	S	2009
C. coli	Pig	828	3336	1484	S	2009
C. coli	Pig	ND	4962	13	R	2009
C. coli	Pig	828	854	36	S	2009
C. coli	Pig	828	1096	17	R	2009
C. coli	Pig	ND	4963	500	S	2009
C. coli	Pig	ND	3345	500	S	2009
C. coli	Pig	ND	3345	500	S	2009
C. coli	Pig	ND	3345	500	S	2009
C. coli	Pig	828	4964	500	S	2009
C. coli	Pig	828	1413	916	S	2009
C. coli	Pig	828	1579	13	S	2009
C. coli	Pig	ND	1147	500	R	2009
C. coli	Pig	ND	3345	500	S	2009
C. coli	Pig	828	1061	500	S	2009
C. coli	Pig	828	3336	1458	R	2009
C. coli	Pig	ND	3345	500	S	2009
C. coli	Pig	ND	1049	310	S	2009
C. coli	Pig	828	828	1476	S	2009
C. coli	Pig	ND	4937	500	S	2009
C. coli	Pig	828	3346	17	R	2009
C. coli	Pig	ND	3345	500	S	2009
C. coli	Pig	ND	1147	500	S	2009
C. coli	Pig	828	4938	660	S	2009
C. coli	Pig	ND	1049	310	R	2009
C. coli	Pig	828	854	915	S	2009
C. coli	Pig	828	4939	310	R	2009
C. coli	Pig	828	854	500	S	2009
C. coli	Pig	ND	1680	500	S	2009
C. coli	Pig	ND	3345	310	R	2009
C. coli	Pig	ND	4960	310	S	2009
C. coli	Pig	ND	4962	13	R	2009
C. coli	Pig	ND	3345	310	S	2009
C. coli	Pig	ND	1049	310	S	2009
C. coli	Pig	828	4939	500	R	2009
C. coli	Pig	828	4965	1459	R	2009
C. coli	Pig	828	854	528	S	2009
C. coli	Pig	ND	1143	310	R	2009
C. coli	Pig	ND	1049	310	S	2009
C. coli	Pig	828	854	30	S	2009
C. coli	Pig	ND	4963	500	S	2009
C. coli	Pig	ND	1143	310	S	2009
C. coli	Pig	ND	4940	310	S	2009
C. coli	Pig	ND	4941	310	S	2009
C. coli	Pig	828	1413	17	R	2009
C. coli	Pig	828	4942	1477	R	2009
C. coli	Pig	ND	1049	310	S	2009
C. coli	Pig	828	4943	1478	S	2009
C. coli	Pig	828	3336	36	S	2009
C. coli	Pig	ND	1049	310	S	2009
C. coli	Pig	828	4939	310	S	2009
C. coli	Pig	ND	3345	1479	R	2009
C. coli	Pig	ND	4940	1480	R	2009
C. coli	Pig	ND	1049	310	S	2009
C. coli	Pig	ND	4944	500	S	2009
C. coli	Pig	828	2733	198	S	2009
C. coli	Pig	ND	3345	721	S	2009
C. coli	Pig	828	830	1458	S	2009
C. coli	Pig	828	2715	310	S	2009
C. coli	Pig	828	3336	1262	S	2009
C. coli	Pig	ND	3345	310	S	2009
C. coli	Pig	ND	3345	500	R	2009
C. coli	Pig	ND	3345	310	R	2009
C. coli	Pig	ND	1049	310	S	2009
C. coli	Pig	ND	1049	310	S	2009
C. coli	Pig	ND	3345	660	S	2009
C. coli	Pig	828	1100	660	S	2009
C. coli	Pig	ND	4945	310	R	2009
C. coli	Pig	ND	4936	660	S	2009
C. coli	Pig	ND	1049	310	S	2009
C. coli	Pig	ND	1049	310	S	2009
C. coli	Pig	828	854	267	R	2009
C. coli	Pig	ND	4962	13	S	2009
C. coli	Pig	ND	1049	310	S	2009
C. coli	Pig	828	854	13	S	2009
C. coli	Pig	828	854	500	R	2009
C. coli	Pig	828	854	13	R	2009
C. coli	Pig	ND	1049	310	S	2009
C. coli	Pig	828	854	964	S	2009
C. coli	Pig	ND	4936	721	R	2009
C. coli	Pig	828	4946	500	S	2009
C. coli	Pig	ND	1443	310	S	2009
C. coli	Pig	ND	3345	310	R	2009
C. coli	Pig	828	3336	198	S	2009
C. coli	Pig	828	1096	13	S	2009
C. coli	Pig	ND	1049	500	S	2009
C. coli	Pig	ND	4947	500	S	2009
C. coli	Pig	ND	1049	310	S	2009
C. coli	Pig	828	4966	500	R	2009
C. coli	Pig	ND	1049	310	S	2009
C. coli	Pig	ND	1049	310	S	2009
C. coli	Pig	ND	1147	500	S	2009
C. coli	Pig	ND	1147	500	S	2009
C. coli	Pig	ND	4940	500	S	2009
C. coli	Pig	ND	1143	310	S	2009
C. coli	Pig	ND	4948	500	R	2009
C. coli	Pig	ND	4936	500	R	2009
C. coli	Pig	828	4949	13	S	2009
C. coli	Pig	828	1563	528	S	2009
C. coli	Pig	828	4946	500	S	2009
C. coli	Pig	828	854	915	S	2009
C. coli	Pig	ND	3345	500	S	2009
C. coli	Pig	828	3023	390	R	2009
C. coli	Pig	828	854	13	R	2009
C. coli	Pig	828	1061	500	S	2009
C. coli	Pig	ND	1049	310	S	2009
C. coli	Pig	ND	1049	310	S	2009
C. coli	Pig	828	1100	721	S	2009
C. coli	Pig	ND	3345	570	S	2009
C. coli	Pig	ND	1049	1482	S	2009
C. coli	Pig	ND	4936	310	R	2009
C. coli	Pig	828	4950	1314	S	2009
C. coli	Pig	828	1016	500	R	2009
C. coli	Pig	ND	1147	500	S	2009
C. coli	Pig	828	1055	1483	S	2009
C. coli	Pig	828	1061	500	R	2009
C. coli	Pig	ND	1049	310	S	2009
C. coli	Pig	ND	4942	13	S	2009
C. coli	Pig	828	854	34	S	2009
C. coli	Pig	828	4967	500	R	2009
C. coli	Pig	828	1096	13	R	2009
C. coli	Pig	ND	1115	660	R	2009
C. coli	Pig	ND	1049	310	S	2009
C. coli	Pig	ND	1049	310	S	2009
C. coli	Pig	ND	1147	500	S	2009
C. coli	Pig	828	854	13	S	2009
C. coli	Pig	828	1016	500	R	2009
C. coli	Pig	ND	3345	310	S	2009
C. coli	Pig	ND	2737	570	S	2009
C. coli	Pig	ND	1049	310	S	2009
C. coli	Pig	ND	3345	721	R	2009
C. coli	Pig	ND	1049	310	S	2009
C. coli	Pig	ND	1049	310	S	2009
C. coli	Pig	828	1579	13	S	2009
C. coli	Pig	ND	1049	310	S	2009
C. coli	Pig	828	1556	1485	R	2009
C. coli	Pig	ND	3345	500	S	2009
C. coli	Pig	828	1096	1486	S	2009
C. coli	Pig	828	1096	13	S	2009
C. coli	Pig	828	3337	882	S	2009
C. coli	Pig	828	3023	500	R	2009
C. coli	Pig	ND	1049	310	S	2009
C. coli	Pig	ND	3345	721	S	2009
C. coli	Pig	ND	1049	310	S	2009
C. coli	Pig	ND	1049	310	S	2009
C. coli	Pig	ND	4936	660	R	2009
C. coli	Pig	828	3023	500	S	2009
C. coli	Pig	828	2139	177	S	2009
C. coli	Pig	828	1096	13	R	2009
C. coli	Pig	ND	3345	500	R	2009
C. coli	Pig	ND	4951	13	S	2009
C. coli	Pig	ND	3345	310	S	2009
C. coli	Pig	ND	4952	721	S	2009
C. coli	Pig	ND	3345	500	S	2009
C. coli	Pig	ND	1049	310	S	2009
C. coli	Pig	828	854	1285	R	2009
C. coli	Pig	828	854	30	S	2009
C. coli	Pig	ND	1049	310	S	2009
C. coli	Pig	828	854	319	S	2009
C. coli	Pig	828	1016	500	S	2009
C. coli	Pig	828	1096	13	R	2009
C. coli	Pig	828	1096	13	R	2009
C. coli	Pig	828	4939	310	S	2009
C. coli	Pig	828	1556	66	R	2009
C. coli	Pig	ND	1049	310	S	2009
C. coli	Pig	828	4939	500	R	2009
C. coli	Pig	828	1624	267	S	2009
C. coli	Pig	ND	4961	310	R	2009
C. coli	Pig	ND	1049	310	S	2009
C. coli	Pig	ND	4941	500	R	2009
C. coli	Pig	ND	1049	310	S	2009
C. coli	Pig	ND	1049	310	S	2009
C. coli	Pig	828	1016	500	S	2009
C. coli	Pig	828	1096	13	R	2009
C. coli	Pig	828	854	500	R	2009
C. coli	Pig	ND	1147	500	S	2009
C. coli	Pig	828	1061	310	R	2009
C. coli	Pig	ND	4953	500	S	2009
C. coli	Pig	828	854	319	R	2009
C. coli	Pig	ND	4936	1474	S	2009
C. coli	Pig	ND	1049	310	S	2009
C. coli	Pig	ND	3345	500	S	2009
C. coli	Pig	ND	1049	310	R	2009
C. coli	Pig	828	3336	1475	S	2009
C. coli	Pig	ND	4968	500	R	2009
C. coli	Pig	ND	4962	13	S	2009
C. coli	Pig	ND	1049	310	S	2009
C. coli	Pig	828	4939	310	R	2009
C. coli	Pig	ND	1049	310	S	2009
C. coli	Pig	828	1016	500	R	2009
C. coli	Pig	828	3023	500	R	2009
C. coli	Pig	ND	4954	500	S	2009
C. coli	Pig	ND	4955	290	R	2009
C. coli	Pig	ND	3345	500	R	2009
C. coli	Pig	ND	3345	310	R	2009
C. coli	Pig	ND	4940	500	S	2009
C. coli	Pig	ND	3345	500	S	2009
C. coli	Pig	828	4956	13	S	2009
C. coli	Pig	ND	3345	500	R	2009
C. coli	Pig	ND	2737	500	S	2009
C. coli	Pig	828	4939	310	S	2009
C. coli	Pig	ND	4940	310	S	2009
C. coli	Pig	828	3336	36	S	2009
C. coli	Pig	828	1100	721	S	2009
C. coli	Pig	ND	1049	310	S	2009
C. coli	Pig	ND	1049	310	S	2009
C. coli	Pig	828	854	915	S	2009
C. coli	Pig	828	3337	1458	R	2009
C. coli	Pig	828	4957	310	S	2009
C. coli	Pig	828	1413	66	R	2009
C. coli	Pig	828	4969	17	R	2009
C. coli	Pig	828	1058	1488	S	2009
C. coli	Pig	828	2733	13	S	2009
C. coli	Pig	828	4970	13	S	2009
C. coli	Pig	828	1096	13	R	2009
C. coli	Pig	828	1579	17	R	2009
C. coli	Pig	ND	3345	500	S	2009
C. coli	Pig	ND	1143	310	S	2009
C. coli	Pig	828	854	528	R	2009
C. coli	Pig	ND	1147	500	S	2009
C. coli	Pig	ND	3345	500	R	2009
C. coli	Pig	828	3336	1458	R	2009
C. coli	Pig	828	2715	310	S	2009
C. coli	Pig	ND	4958	500	R	2009
C. coli	Pig	ND	4959	500	R	2009
C. coli	Pig	828	1579	13	R	2009
C. coli	Pig	ND	1147	500	S	2009
C. coli	Pig	ND	1049	310	S	2009
C. coli	Pig	ND	4947	500	S	2009
C. coli	Pig	828	4971	1471	R	2009
C. coli	Pig	ND	1049	310	S	2009
C. coli	Pig	ND	1049	310	S	2009
C. coli	Pig	ND	1421	310	R	2009
C. coli	Pig	ND	4960	310	S	2009
C. coli	Pig	ND	1049	310	S	2009
C. coli	Pig	ND	1143	721	R	2009
C. coli	Pig	ND	1143	824	S	2009
C. coli	Pig	828	3023	500	R	2009
C. coli	Pig	828	1096	17	R	2009
C. coli	Pig	828	890	17	R	2009
C. coli	Poultry	828	825	16	S	2002
C. coli	Poultry	828	828	17	S	2002
C. coli	Poultry	828	1556	17	S	2002
C. coli	Poultry	828	1556	17	S	2002
C. coli	Poultry	828	1556	17	S	2002
C. coli	Poultry	828	1556	17	S	2002
C. coli	Poultry	828	3072	13	S	2002
C. coli	Poultry	828	854	1258	S	2002
C. coli	Poultry	828	854	1258	S	2002
C. coli	Poultry	828	854	1258	S	2002
C. coli	Poultry	828	854	1258	S	2002
C. coli	Poultry	828	3336	319	S	2002
C. coli	Poultry	ND	1147	310	S	2002
C. coli	Poultry	ND	1147	310	S	2002
C. coli	Poultry	ND	1147	310	S	2002
C. coli	Poultry	828	854	528	S	2002
C. coli	Poultry	828	854	528	S	2002
C. coli	Poultry	828	854	528	S	2002
C. coli	Poultry	828	2733	1459	S	2002
C. coli	Poultry	828	1096	13	S	2002
C. coli	Poultry	828	3339	1326	S	2002
C. coli	Poultry	828	854	319	S	2002
C. coli	Poultry	828	854	915	S	2002
C. coli	Poultry	828	3072	13	S	2002
C. coli	Poultry	828	3072	13	S	2002
C. coli	Poultry	828	827	236	S	2008
C. coli	Poultry	828	827	103	R	2008
C. coli	Poultry	ND	1584	23	R	2008
C. coli	Poultry	ND	1584	23	R	2008
C. coli	Poultry	828	1096	13	R	2008
C. coli	Poultry	828	827	236	S	2008
C. coli	Poultry	828	827	236	S	2008
C. coli	Poultry	828	1614	30	S	2008
C. coli	Poultry	828	827	36	S	2008
C. coli	Poultry	828	827	36	S	2008
C. coli	Poultry	828	1614	30	S	2008
C. coli	Poultry	828	1614	no flaB	S	2008
C. coli	Poultry	828	827	236	S	2008
C. coli	Poultry	828	1413	663	R	2008
C. coli	Poultry	828	2142	66	S	2008
C. coli	Poultry	828	1096	13	S	2008
C. coli	Poultry	828	3023	500	S	2008
C. coli	Poultry	828	827	236	S	2008
C. coli	Poultry	828	825	16	S	2008
C. coli	Poultry	828	854	528	S	2008
C. coli	Poultry	828	854	528	S	2008
C. coli	Poultry	828	1096	13	R	2008
C. coli	Poultry	828	1096	13	R	2008
C. coli	Poultry	828	2142	66	S	2008
C. coli	Poultry	828	827	236	S	2008
C. coli	Poultry	ND	3989	402	S	2008
C. coli	Poultry	ND	3989	402	S	2008
C. coli	Poultry	828	827	236	S	2008
C. coli	Poultry	828	827	236	S	2008
C. coli	Poultry	828	825	1259	R	2008
C. coli	Poultry	828	825	1259	R	2008
C. coli	Poultry	828	2142	66	R	2008
C. coli	Poultry	828	829	23	R	2008
C. coli	Poultry	828	2142	66	S	2008
C. coli	Poultry	828	3336	487	S	2008
C. coli	Poultry	828	825	16	S	2008
C. coli	Poultry	828	825	16	S	2008
C. coli	Poultry	828	854	13	S	2008
C. coli	Poultry	828	1096	13	R	2008
C. coli	Poultry	828	825	16	S	2008
C. coli	Poultry	828	2142	66	S	2008
C. coli	Poultry	828	2142	66	S	2008
C. coli	Poultry	828	854	528	R	2008
C. coli	Poultry	ND	1680	500	S	2008
C. coli	Poultry	828	1614	30	S	2008
C. coli	Poultry	828	827	236	S	2008
C. coli	Poultry	828	827	236	S	2008
C. coli	Poultry	828	827	236	S	2008
C. coli	Poultry	828	827	236	S	2008
C. coli	Poultry	828	2142	66	S	2008
C. coli	Poultry	828	1563	1258	S	2008
C. coli	Poultry	828	827	236	S	2008
C. coli	Poultry	828	854	1262	S	2008
C. coli	Poultry	828	1556	13	R	2008
C. coli	Poultry	828	2142	66	S	2008
C. coli	Poultry	828	2142	66	S	2008
C. coli	Poultry	828	1096	13	R	2008
C. coli	Poultry	828	3336	no flaB	S	2008
C. coli	Poultry	828	2142	66	R	2008
C. coli	Poultry	828	827	236	S	2008
C. coli	Poultry	828	829	23	R	2008
C. coli	Poultry	828	829	23	R	2008
C. coli	Poultry	828	2142	66	S	2008
C. coli	Poultry	828	2142	66	S	2008
C. coli	Poultry	828	827	236	S	2008
C. coli	Poultry	828	827	236	S	2008
C. coli	Poultry	828	827	236	S	2008
C. coli	Poultry	828	827	236	S	2008
C. coli	Poultry	828	827	236	R	2008
C. coli	Poultry	828	829	14	R	2008
C. coli	Poultry	828	827	236	S	2008
C. coli	Poultry	828	827	236	S	2008
C. coli	Poultry	828	854	13	S	2008
C. coli	Poultry	828	3990	1263	S	2008
C. coli	Poultry	828	1545	660	S	2008
C. coli	Poultry	828	854	1264	S	2008
C. coli	Poultry	828	1016	500	R	2008
C. coli	Poultry	828	854	915	S	2008
C. coli	Poultry	828	829	137	R	2008
C. coli	Poultry	828	827	236	S	2008
C. coli	Poultry	828	827	236	S	2008
C. coli	Poultry	828	827	57	R	2008
C. coli	Poultry	828	827	236	R	2008
C. coli	Poultry	828	825	16	S	2008
C. coli	Poultry	828	827	236	R	2008
C. coli	Poultry	828	825	16	S	2008
C. coli	Poultry	828	825	16	S	2008
C. coli	Poultry	828	827	236	S	2008
C. coli	Poultry	828	827	236	S	2008
C. coli	Poultry	828	854	1266	S	2008
C. coli	Poultry	828	827	236	S	2008
C. coli	Poultry	828	2142	66	S	2008
C. coli	Poultry	828	2142	66	S	2008
C. coli	Poultry	ND	1049	310	S	2008
C. coli	Poultry	828	825	16	S	2008
C. coli	Poultry	828	1016	500	R	2008
C. coli	Poultry	828	825	16	S	2008
C. coli	Poultry	828	825	16	S	2008
C. coli	Poultry	828	825	16	S	2009
C. coli	Poultry	828	825	16	S	2009
C. coli	Poultry	828	825	16	S	2009
C. coli	Poultry	828	827	236	S	2009
C. coli	Poultry	828	5120	1262	S	2009
C. coli	Poultry	828	827	236	S	2009
C. coli	Poultry	828	825	16	S	2009
C. coli	Poultry	828	825	16	S	2009
C. coli	Poultry	828	1096	267	R	2009
C. coli	Poultry	828	854	915	S	2009
C. coli	Poultry	ND	3344	66	R	2009
C. coli	Poultry	828	827	236	S	2009
C. coli	Poultry	828	827	236	S	2009
C. coli	Poultry	828	827	236	S	2009
C. coli	Poultry	ND	3345	500	S	2009
C. coli	Poultry	ND	1584	40	R	2009
C. coli	Poultry	828	2142	66	S	2009
C. coli	Poultry	828	1016	500	R	2009
C. coli	Poultry	828	1556	13	R	2009
C. coli	Poultry	828	827	255	S	2009
C. coli	Poultry	828	3023	500	S	2009
C. coli	Poultry	828	854	528	S	2009
C. coli	Poultry	828	825	16	S	2009
C. coli	Poultry	828	854	17	S	2009
C. coli	Poultry	828	827	236	R	2009
C. coli	Poultry	828	3339	1326	S	2009
C. coli	Poultry	ND	4936	721	R	2009
C. coli	Poultry	ND	5121	17	S	2009
C. coli	Poultry	828	4956	13	R	2009
C. coli	Poultry	828	825	16	R	2009
C. coli	Poultry	ND	1584	66	R	2009
C. coli	Poultry	ND	3344	66	R	2009
C. coli	Poultry	828	827	236	S	2009
C. coli	Poultry	828	1096	13	R	2009
C. coli	Poultry	828	2273	1117	R	2009
C. coli	Poultry	828	1556	13	S	2009
C. coli	Poultry	828	827	236	S	2009
C. coli	Poultry	828	829	23	R	2009
C. coli	Poultry	828	827	236	S	2009
C. coli	Poultry	828	854	319	S	2009
C. coli	Poultry	828	3336	1515	R	2009
C. coli	Poultry	828	1556	1466	R	2009
C. coli	Poultry	828	854	319	R	2009
C. coli	Poultry	828	825	16	R	2009
C. coli	Poultry	828	827	236	R	2009
C. coli	Poultry	828	5122	1458	S	2009
C. coli	Poultry	828	5123	40	S	2009
C. coli	Poultry	ND	4962	13	S	2009
C. coli	Poultry	828	827	236	R	2009
C. coli	Poultry	828	1957	1248	S	2009
C. coli	Poultry	828	1096	13	R	2009
C. coli	Poultry	828	1957	1248	S	2009
